# Supplementary material for: The Derivation and External Validation of a Fibrosis Risk Model for Colorectal Tumours Undergoing Endoscopic Submucosal Dissection
Source: J Clin Med. 2024 Aug 2;13(15):4517. doi: 10.3390/jcm13154517 (PMC11313679; doi:10.3390/jcm13154517)
Supplement: Supplementary file 1 [file jcm-13-04517-s001.zip]

Archive with 1 entries (1 files):
- jcm-3118277-supplementary.pdf
